# Supplementary material for: Assessment of Changes in the Expression of Genes Involved in Insulin Signaling and Glucose Transport in Leukocytes of Women with Gestational Diabetes During Pregnancy and in the Postpartum Period
Source: Int J Mol Sci. 2024 Dec 5;25(23):13094. doi: 10.3390/ijms252313094 (PMC11641716; doi:10.3390/ijms252313094)
Supplement: Supplementary file 1 [file ijms-25-13094-s001.zip]

Archive with 1 entries (1 files):
- ijms-3309105-supplementary.pdf
